# Supplementary material for: Experimental support for partial compensation, not matched, partner response rules in blue tits
Source: Behav Ecol. 2024 Dec 7;36(2):arae059. doi: 10.1093/beheco/arae059 (PMC11775588; doi:10.1093/beheco/arae059)
Supplement: arae059_suppl_Supplementary_Data [file arae059_suppl_supplementary_data.xlsx]

## Sheet: Simulation data
	Treatment	Male provisioning change	Female provisioning change	Randomstat1	Randomstat2	Randomstat3	Randomstat4	Randomstat5	Randomstat6	Randomstat7	Randomstat8	Randomstat9	Randomstat10	Randomstat11	Randomstat12	Randomstat13	Randomstat14	Randomstat15	Randomstat16	Randomstat17	Randomstat18	Randomstat19	Randomstat20	Randomstat21	Randomstat22	Randomstat23	Randomstat24	Randomstat25	Randomstat26	Randomstat27	Randomstat28	Randomstat29	Randomstat30	Randomstat31	Randomstat32	Randomstat33	Randomstat34	Randomstat35	Randomstat36	Randomstat37	Randomstat38	Randomstat39	Randomstat40	Randomstat41	Randomstat42	Randomstat43	Randomstat44	Randomstat45	Randomstat46
1	D	6.9	-4.3	-4.9	-0.85	-10	-3.9	-5.05	-0.85	0.45	-3.25	-1.75	-10.5	-1	0.45	1.45	-8.1	-10.65	-2.75	-10.5	-10.75	0.8	-3.9	-5.4	-12.55	-3.25	-10.65	2.2	-13.55	0.45	-10.75	-6.35	-4.65	-5.4	-4.9	7.4	-5.6	7.4	-10.65	-13	2.2	-8.1	4	-4.3	-0.9	2.2	-10.35	-2.6	2.2
2	D	-1.4	-2.3	-15.7	2.2	-3.9	-17.45	-16.6	-13.55	-6.05	4	-6.35	-3.9	7.4	0.1	-6.35	-2.75	7.4	-1	-13.55	0.45	-10.35	0.45	-4.65	-13.55	-5.4	-15.7	7.4	0.8	-1.75	-13.3	-10.75	-10.35	-16.6	-5.15	0.6	1.45	-5.15	0.6	-6.95	-6.05	-17.45	-8.2	-6.5	-2.3	-4.3	-0.85	7.4	-10.35
3	D	-5.8	0.1	-7.65	-15.7	0.6	-4.45	-8.85	-8.2	4	-8.2	-6.05	-10	-2.75	7.4	-14.1	4	-10	-13.3	1.45	-11.4	-6.5	4	-13.55	-1.75	-0.9	-13.55	-4.3	-13.3	-13.55	-5.15	-8.1	-0.85	-2.6	1.45	4	-13.55	0.8	-10.75	-8.2	-13.55	-13	7.4	-1	-17.45	-4.45	-8.85	0.6	-2.3
4	D	-3.4	-15.7	-13.55	0.45	0.1	-8.85	-2.6	-12.55	-5.15	-5.6	-16.6	-14.1	-3.25	-2.75	-6.5	-10.65	-6.05	-3.25	0.1	-10	-3.25	0.1	-10	0.6	-17.45	-1.75	0.8	-10.75	-13	-10.65	-1	0.1	-4.3	-6.05	-1.75	-3.25	-8.1	-8.85	-10.35	-10.65	-5.05	-6.5	-14.1	-6.05	-2.75	0.8	-1	0.6
5	D	-7.2	-0.9	-4.3	-0.9	-1.75	7.4	-13.55	0.8	-6.35	-17.45	4	-6.35	2.2	-8.85	-10.65	-17.45	-4.9	-11.4	-2.75	-13	-10.65	-6.95	-13.55	-17.45	-8.1	-6.05	-10.65	2.2	-0.85	4	-13	1.45	-13	-13.55	-10.5	0.45	-4.9	-10.35	-5.05	-4.65	-13.55	0.6	-17.45	-10.75	-1	-10.5	-13	-6.05
6	D	-7.75	-0.85	4	-13.55	-10.65	-0.85	-5.6	-15.7	-10.35	0.8	-8.1	-8.85	-5.6	-8.1	-0.9	-2.3	-10.75	-4.3	-4.3	-3.9	-2.3	-14.1	-0.9	-16.6	-10.75	-5.6	-6.35	-8.1	-10.35	7.4	-15.7	-4.9	1.45	-7.65	-13.3	-0.9	2.2	-6.5	-6.35	-10	-8.2	-3.25	-7.65	-4.9	-13.55	-6.05	-14.1	-13.3
7	D	0.75	-5.4	-5.05	7.4	-2.6	0.6	-11.4	-3.25	-4.9	-10	-5.05	-12.55	-13	-4.45	-13.3	-10	-2.75	0.1	4	-4.65	-15.7	-10.65	-15.7	-7.65	4	-10.35	-10.75	0.6	-10.5	-15.7	-2.6	-1	-3.25	2.2	-17.45	-6.35	-10.75	-16.6	-2.6	-10.75	-10.65	-10.75	0.6	-13.55	-13	0.6	1.45	-10.75
8	D	-7.8	-3.25	2.2	-16.6	-2.75	-15.7	-10.65	-7.65	-2.3	-2.75	-4.9	-13.55	-4.9	-4.9	-10	-11.4	-8.2	-13.55	-5.6	-5.4	-1	-4.65	-1.75	-13.55	-4.45	0.1	-1.75	7.4	-5.15	-0.85	-4.9	-5.6	-5.15	-2.3	-4.9	7.4	-15.7	0.8	-13.3	-1.75	-3.9	-5.4	-8.85	-8.85	-8.85	4	-5.6	-1
9	D	-3	-1	-12.55	-4.65	-6.35	-10.75	-7.65	-10.75	-4.65	-4.9	-10.35	-4.3	-4.65	-14.1	-5.4	-3.25	-5.4	-8.1	-4.65	-5.6	-13.3	-8.85	0.45	-0.85	-13	-14.1	-3.9	-11.4	-11.4	-1	-8.2	-6.05	-10.65	-8.2	-4.45	-13	-10.65	-6.35	-0.9	-4.45	-15.7	0.45	-11.4	-0.85	-10.35	0.1	-0.9	-13.55
10	D	-6.2	-10.65	-6.35	-8.85	-10.35	-5.05	-0.9	-10.5	-5.6	-13.55	0.45	-5.6	-10.5	-1.75	-2.75	-15.7	-6.95	-4.45	-17.45	-10.5	-2.75	-5.15	-5.05	7.4	-6.35	0.8	-0.9	-4.9	0.6	-4.9	-0.9	-0.9	-8.1	-10.65	1.45	-1.75	-8.2	-2.3	4	0.1	-0.85	-8.85	-10	-4.45	-16.6	-5.15	-7.65	0.8
11	D	-12.5	-8.85	-5.6	4	-1	-2.75	-4.65	-10.35	-12.55	-5.05	-10	-17.45	1.45	-13.55	-3.25	-13.3	-5.15	-15.7	-10	-6.05	-10.5	-13.55	4	-2.75	-10.5	-10.5	-11.4	-3.9	4	-12.55	-10.65	7.4	0.45	-16.6	-1	2.2	-5.6	-13	-3.9	-3.9	-10.35	-12.55	-6.05	-3.25	-10.5	7.4	-4.65	-6.95
12	D	-19.05	-11.4	-0.85	-5.15	-0.85	-13.55	-13.55	-3.9	-3.9	-1	-13	-7.65	-5.4	1.45	-6.05	-12.55	-0.85	-10.5	-8.2	0.8	-10.75	-13	-5.15	-15.7	-13.55	-13.3	-0.85	-14.1	-5.6	-16.6	-5.4	2.2	-6.95	-0.85	0.45	-12.55	-6.35	-8.2	1.45	-15.7	2.2	-11.4	-2.6	-7.65	-5.15	-14.1	-6.05	-8.2
13	D	-5.1	-10.75	-1	0.1	1.45	-13.3	-8.1	-13	1.45	-11.4	0.6	0.8	-13.3	-2.6	-1.75	-8.85	-6.35	2.2	2.2	-1	1.45	-10.75	-17.45	0.8	-0.85	1.45	-4.45	-13.55	-10.75	-2.75	-17.45	-4.3	0.1	-17.45	-16.6	-2.6	-5.4	-7.65	2.2	-2.6	-4.9	-3.9	-8.1	-6.35	7.4	-1.75	-11.4	-11.4
14	D	-1.75	-1.75	-5.4	-1.75	-4.65	-10.5	-10.75	0.6	-17.45	-6.05	-7.65	-4.65	-5.05	-5.4	2.2	7.4	-2.6	-4.9	0.8	-0.85	2.2	0.8	-1	-13	2.2	-3.9	-12.55	4	-15.7	-2.3	2.2	-8.1	0.6	-4.45	-5.6	-8.85	-4.65	-15.7	-16.6	-0.85	-2.75	-5.05	-2.75	0.8	-4.65	-3.25	-3.9	-2.75
15	D	1.9	-12.55	-17.45	-4.3	0.45	-2.6	-10.35	-8.85	-2.75	7.4	-6.5	-0.9	-10.75	-0.9	-5.6	-1.75	-13	1.45	7.4	-7.65	-5.4	-2.75	-6.35	-1	-4.3	-8.1	-2.75	-10.5	-8.85	-10.5	-8.85	-11.4	-6.35	-14.1	-14.1	-6.95	-6.05	-11.4	-7.65	-2.75	-6.5	-7.65	-5.15	-2.6	1.45	-15.7	-13.55	-16.6
16	D	2.8	-3.9	-10	-4.9	-4.45	-6.35	-0.85	7.4	-10	-4.3	-2.6	-6.05	-17.45	-0.85	-0.85	-13	-0.9	-10	-8.85	-12.55	-6.35	-8.1	-16.6	-4.65	-4.65	-2.6	-10.5	-1	-5.05	-5.05	0.1	-15.7	-12.55	-10.5	-2.75	-16.6	-11.4	2.2	0.8	-7.65	7.4	-15.7	-12.55	-4.3	-3.9	-6.5	-10.75	-14.1
17	D	-6.2	0.8	-0.9	-10.5	7.4	-16.6	-17.45	-13.3	-1	-2.3	-15.7	-2.6	-3.9	-10.35	-11.4	0.6	-4.65	-10.75	-10.75	-8.85	-13.55	-7.65	-8.85	-6.5	-6.5	7.4	0.6	-6.95	-3.25	-13.55	-4.65	-3.9	-8.85	-5.6	-2.3	-10	-0.9	-13.55	-11.4	0.6	-6.35	-14.1	0.1	-15.7	-12.55	-0.9	-16.6	-13
18	D	1.75	1.45	-13.3	-8.2	-2.3	-6.95	-10.5	-4.9	-10.5	1.45	-5.4	-13	-6.05	0.8	-10.5	-6.95	4	-2.6	-2.6	-8.2	-6.95	-0.9	-2.6	-4.9	-11.4	0.6	-6.95	-10.35	-3.9	-6.95	-10.5	-1.75	-10.35	-0.9	-11.4	-10.5	-17.45	-6.05	-4.45	-8.85	-4.3	-1	-4.9	-2.75	-5.05	-17.45	-17.45	-1.75
19	D	-5.4	-5.15	-4.65	-13	-6.05	-14.1	-4.3	-4.3	-10.65	-5.4	1.45	-8.2	-6.35	-4.3	0.8	-6.05	-10.5	4	0.6	-10.65	-5.15	-0.85	2.2	-5.15	-2.3	-2.75	-15.7	-4.65	-13.55	-5.6	0.45	-5.05	-17.45	-11.4	0.1	-5.4	-2.3	-4.45	-5.15	-13.55	-5.15	-10.5	-6.95	-6.5	-6.05	-13.55	-6.95	-8.1
20	D	-6.2	-6.95	-6.95	-7.65	-13.55	4	-4.9	-16.6	-13	-10.5	-17.45	0.6	0.1	2.2	-10.35	-10.75	1.45	-17.45	-10.65	-15.7	-2.6	-13.3	0.1	-14.1	-3.9	-4.45	-6.05	-7.65	-14.1	-10	4	-17.45	-10.5	-1.75	-10.65	0.8	0.6	-1	-4.3	-10.35	-12.55	-16.6	-5.4	-11.4	0.45	-8.2	-3.25	-17.45
21	D	1.75	-13.55	-6.05	-2.6	-0.9	-10.35	0.8	-14.1	0.8	-13.3	-2.75	-3.25	-4.3	-3.9	-10.75	-7.65	-4.3	-10.35	-1.75	1.45	0.45	-12.55	0.6	-10.5	-8.2	-4.3	-5.4	-2.3	-8.1	-8.2	-0.85	-10.75	-15.7	-2.6	-8.2	-14.1	-10.35	-4.3	-12.55	-4.3	0.6	-17.45	-10.35	-5.15	-11.4	-5.4	2.2	-3.25
22	D	-2.1	-13	0.6	-10	-11.4	-1	-6.05	-10.65	-14.1	-10.65	-13.55	1.45	-6.5	-3.25	-13.55	-10.5	-2.3	-13.55	-6.05	-2.3	-4.3	-10	-10.35	-10	-14.1	-12.55	0.45	-4.3	7.4	-8.85	-6.5	-10.5	-4.65	7.4	-8.85	-17.45	-4.45	4	-5.6	-8.2	-10.75	-5.6	2.2	-3.9	0.6	-2.3	-4.3	4
23	D	-19.35	-14.1	-14.1	-5.6	-5.05	-5.4	0.45	-1	-13.55	-3.9	2.2	0.1	-16.6	-10.65	-5.05	-6.5	-15.7	-14.1	-13	-13.3	-3.9	-13.55	-2.75	-8.2	-1.75	-6.35	-4.65	-2.6	-2.6	-13	-1.75	-8.85	-14.1	-13	-0.85	4	-1.75	-0.9	-10	1.45	-2.6	-1.75	-6.35	-13.55	-6.35	-13.3	-13.3	-3.9
24	D	-5.7	-13.3	-2.6	-6.05	-14.1	0.8	-13	2.2	-2.6	-15.7	-0.85	-8.1	-10.35	-5.15	-8.2	-14.1	-11.4	-6.35	-0.9	-10.35	-16.6	-16.6	-4.45	-5.4	1.45	-13	-14.1	-1.75	-6.05	0.1	0.8	-6.35	-13.55	-2.75	-5.15	-10.75	-4.3	-13.3	-3.25	-14.1	-10.5	-6.95	-16.6	-5.6	-8.1	-4.65	-13.55	1.45
25	D	-3.4	-2.75	-4.45	-5.4	-16.6	-10	0.1	0.45	7.4	0.6	-8.2	4	-8.85	4	0.6	-16.6	-1.75	-12.55	-3.25	-16.6	-5.05	-2.3	-6.95	-13.3	-8.85	-13.55	-2.6	-3.25	-2.3	-14.1	-13.55	-5.15	-5.05	-3.25	-10.35	-6.05	-10.5	-5.15	-1.75	0.45	-1	-10.35	-5.05	-5.4	-13.55	-11.4	-8.2	-6.5
26	D	6.65	-10.5	-6.5	-3.9	-5.6	2.2	-6.5	-4.45	-16.6	-0.85	-4.45	0.45	0.8	-13.55	-16.6	-1	0.8	-1.75	-4.9	-2.75	-7.65	-4.45	-6.5	-4.3	-13.3	-17.45	-13.55	-12.55	2.2	0.45	-14.1	0.6	-10	-13.55	0.8	-1	4	0.1	0.1	-3.25	-4.65	-10.65	4	0.45	-10	-1	-4.45	-4.65
27	D	-12.15	-8.1	0.8	-2.75	-5.15	-6.05	-12.55	-13.55	-13.3	-7.65	-12.55	-4.9	-10.65	-5.05	-17.45	-4.45	-5.05	-0.9	-2.3	-14.1	-5.6	-8.2	-0.85	-11.4	-10.35	-3.25	-8.1	-2.75	-1	-6.35	7.4	-8.2	2.2	0.1	-6.05	-0.85	-13.55	-4.9	-14.1	-6.35	0.45	-8.1	7.4	-8.2	-8.2	-13	-10.5	-5.05
28	D	2.2	-5.05	0.45	-8.1	-10.5	-3.25	-1	-1.75	0.6	-16.6	-3.9	-13.55	-13.55	-7.65	-13	-13.55	-12.55	-8.85	-5.4	-4.9	4	-5.6	-4.9	-5.6	0.8	2.2	-6.5	-0.85	-12.55	2.2	-4.45	-2.3	-13.3	-4.65	-13	-13.55	-5.05	1.45	-4.9	-5.15	-14.1	-13	-3.9	-14.1	-2.6	-6.95	-2.75	-10
29	D	-10.6	-17.45	-13.55	-13.55	-8.85	-13.55	-15.7	-0.9	-11.4	-10.75	-4.3	-10.75	-6.95	-17.45	-4.9	-4.3	-13.55	-16.6	-12.55	2.2	-4.65	-10.35	-2.3	-10.35	-13.55	-0.9	-3.25	-10	-4.45	1.45	1.45	-2.75	-4.9	-10	-6.35	-5.05	-6.95	-2.6	-13.55	-4.9	-3.25	-5.15	-5.6	-6.95	-2.3	-10.75	-10.65	-10.5
30	D	-8.15	-10	-2.3	-14.1	-4.9	-4.9	-1.75	-6.5	-5.4	2.2	0.1	-6.5	-0.9	-1	-12.55	1.45	-3.9	7.4	-14.1	-4.45	-8.2	-6.05	-14.1	-3.9	-10	-7.65	-5.6	1.45	-6.35	-4.3	-3.9	-13.3	-0.9	-15.7	-4.65	-4.65	-14.1	-14.1	-0.85	4	-8.85	-13.55	0.45	-10	-6.5	-4.9	-10.35	-4.9
31	D	-6.25	-4.9	-11.4	-4.45	-10.75	-8.1	-3.9	-2.6	-4.45	-10.35	7.4	-5.15	-2.3	-6.35	-6.95	-5.15	0.6	-5.05	-13.55	-17.45	0.1	-15.7	-10.65	-6.35	-10.65	-6.95	-10	-0.9	-17.45	-7.65	-12.55	-13	-10.75	4	-13.55	-4.45	-6.5	-3.9	-4.65	-1	1.45	0.8	-13.3	-10.5	-15.7	-8.1	-0.85	-6.35
32	D	-3.85	-6.35	-3.9	-6.35	-8.2	-2.3	-4.45	4	-13.55	-8.1	-3.25	-5.4	-14.1	-16.6	-4.45	-0.85	2.2	-6.95	-11.4	-5.15	-14.1	-4.3	-10.75	-2.3	-6.05	-6.5	-8.85	-5.4	-6.5	-4.45	-16.6	-7.65	-13.55	-6.5	-5.4	-3.9	-12.55	-5.6	7.4	-10.5	-7.65	-0.9	-4.45	2.2	-0.9	-2.6	-5.15	-8.85
33	D	-0.1	-4.65	-5.15	-6.5	-15.7	-0.9	-2.3	-5.6	-6.5	-8.85	-10.65	7.4	-15.7	-4.65	-8.1	-5.05	-17.45	-7.65	-4.45	-6.5	-0.9	-5.05	-10.5	0.1	-6.95	-1	-16.6	-6.05	-4.65	-13.55	-13.55	0.8	-2.75	0.45	-0.9	0.1	0.1	-0.85	-6.05	-5.05	-13.3	-4.9	-8.2	-1.75	4	2.2	0.45	-0.9
34	D	-2.9	-5.6	-8.2	-3.25	-4.3	-4.65	4	-4.65	-15.7	-13.55	-5.6	-2.3	-8.1	-15.7	-8.85	-4.9	-7.65	0.8	-16.6	-2.6	7.4	2.2	-7.65	0.45	-12.55	-5.4	1.45	-5.6	-13.3	-1.75	-11.4	-13.55	-4.45	-4.3	-6.95	-2.75	-2.6	-12.55	-2.75	-11.4	-0.9	-10	-10.5	-8.1	-3.25	0.45	-6.35	0.45
35	D	1.85	-13.55	-3.25	-17.45	-12.55	-6.5	-5.15	1.45	0.1	-6.5	-5.15	-2.75	-7.65	-6.5	0.1	-6.35	-13.3	-5.4	-3.9	-1.75	-4.45	-11.4	-4.3	2.2	0.6	-11.4	-2.3	0.1	-5.4	-6.5	-10.35	-10.65	-1	-3.9	-4.3	-8.2	-13.55	-13.55	-6.5	-12.55	-13.55	-4.65	-13.55	0.1	0.8	-10	-8.85	-12.55
36	D	-7.7	2.2	-16.6	-6.95	-13.3	-7.65	-13.3	-2.75	-8.2	-5.15	-1	-11.4	-8.2	-11.4	-4.65	-8.2	-16.6	-6.5	-10.35	-0.9	-4.9	-5.4	7.4	-10.75	-5.6	-10.75	-5.15	-5.05	0.8	-2.6	-7.65	4	-3.9	-1	-2.6	-7.65	-3.9	-4.65	0.6	-2.3	0.8	-6.35	-4.65	-12.55	-17.45	1.45	-15.7	7.4
37	D	1.15	7.4	-13	-13.3	-3.25	0.1	-14.1	-6.05	-1.75	-0.9	-4.65	-10.35	-5.15	-5.6	-15.7	0.1	-4.45	-13	-0.85	-6.35	-10	-3.25	-13	-6.95	-4.9	-0.85	-7.65	-10.65	-7.65	-5.4	-5.6	-14.1	-0.85	-13.3	-15.7	-5.15	0.45	-8.1	-8.1	-5.6	-10	-0.85	-2.3	-13	-5.4	-6.35	-12.55	-15.7
38	D	6.5	4	-1.75	-11.4	4	-5.15	-5.4	-10	-0.85	-4.45	-13.3	-1.75	-11.4	-2.3	-2.3	2.2	-5.6	-6.05	-13.3	-13.55	-0.85	-6.35	-8.2	-5.05	0.1	-5.15	-4.9	-6.5	-10	-4.65	-3.25	-12.55	-7.65	0.8	2.2	0.6	1.45	-10	-5.4	0.8	-16.6	-2.3	-10.65	7.4	0.1	-5.6	-10	-7.65
39	D	-5.8	-6.5	7.4	0.8	-13	0.45	-3.25	-2.3	-3.25	-13	-10.5	-13.3	-0.85	0.6	-13.55	-0.9	-3.25	-0.85	-7.65	0.6	-17.45	1.45	-11.4	-2.6	0.45	-4.9	-8.2	0.45	-6.95	-0.9	-5.15	0.45	-1.75	0.6	-6.5	-8.1	-16.6	0.45	-15.7	7.4	-4.45	-13.3	-1.75	-4.65	-14.1	-2.75	-2.3	0.1
40	D	4.8	-4.45	-10.35	1.45	0.8	1.45	0.6	-5.05	-6.95	-12.55	-10.75	-4.45	4	-13.3	-2.6	0.45	-8.85	0.6	-5.05	7.4	-11.4	0.6	-3.25	-10.65	7.4	0.45	4	-13	-4.9	-8.1	-6.95	-6.5	-6.05	-10.75	-10	-13.3	-2.75	7.4	-10.5	-13	0.1	-6.05	-3.25	0.6	-1.75	-3.9	-6.5	-2.6
41	D	7.45	0.45	-2.75	-10.65	-6.5	-5.6	7.4	-5.4	2.2	-1.75	0.8	-6.95	0.45	-6.95	-3.9	-5.4	-6.5	-2.3	-6.95	-3.25	-6.05	-10.5	-8.1	4	-2.75	-4.65	-13	-8.2	-4.3	-10.35	-2.3	-3.25	7.4	-10.35	-7.65	-2.3	-13.3	-10.5	-8.85	-5.4	-1.75	-4.45	0.8	-5.05	-4.9	-12.55	-4.9	-4.45
42	D	-12.45	-6.05	0.1	-10.35	-6.95	-12.55	-6.95	-11.4	-10.75	0.45	-11.4	-15.7	-10	-10.5	7.4	-4.65	-1	-3.9	-6.35	4	-13.55	-6.5	-3.9	-8.1	-7.65	-8.85	-10.35	-16.6	-10.65	0.6	0.6	-5.4	-2.3	-8.85	-13.55	-15.7	-8.85	-17.45	-10.65	-17.45	-5.4	-4.3	-10.75	-10.65	-10.65	-13.55	4	-4.3
43	D	-11.4	-16.6	1.45	-5.05	-8.1	-13	-8.2	0.1	-4.3	-14.1	-13.55	2.2	-2.6	-6.05	-7.65	-10.35	-8.1	-10.65	0.45	-13.55	-12.55	-1.75	-13.3	-6.05	-16.6	-8.2	-13.55	-17.45	-16.6	-6.05	-4.3	-4.45	-8.2	-6.35	-5.05	-10.65	-0.85	-5.4	0.45	-0.9	-2.3	0.1	-13	-16.6	-0.85	-10.65	0.1	-5.15
44	D	-9.5	-10.35	-8.85	-2.3	-17.45	-11.4	-10	-8.1	-7.65	-6.95	-2.3	-10.65	-1.75	-12.55	4	0.8	-13.55	-8.2	-1	-5.05	-8.1	7.4	0.8	-8.85	-2.6	-16.6	-17.45	-15.7	-2.75	0.8	-10	-10	4	-12.55	-12.55	-11.4	-3.25	-2.75	-2.3	-6.95	-6.95	-13.55	-13.55	-13.3	-6.95	-4.3	-5.05	-10.65
45	D	-18.5	-8.2	-10.75	-10.75	2.2	-8.2	-2.75	-17.45	-5.05	-2.6	-6.95	-0.85	-4.45	-10.75	0.45	-13.55	0.45	0.45	-8.1	-8.1	-1.75	-1	1.45	-0.9	-15.7	-2.3	-13.3	-4.45	-0.9	-17.45	-6.05	-16.6	-5.6	-6.95	-3.25	-4.3	-13	-6.95	-17.45	-6.5	-5.6	1.45	-15.7	4	-7.65	-5.05	-1.75	-5.4
46	D	-4.5	-7.65	-8.1	-12.55	-7.65	-10.65	2.2	-5.15	-8.1	0.1	-8.85	-5.05	0.6	-10	-1	-3.9	0.1	-5.15	-6.5	0.1	-13	-4.9	-5.6	1.45	-5.05	4	-1	-6.35	1.45	-3.25	-5.05	-13.55	-6.5	-5.05	-10.75	-10.35	-1	-1.75	-1	-8.1	4	2.2	-0.9	-10.35	-5.6	-7.65	-5.4	-13.55
47	D	-3.5	-2.6	-10.65	0.6	-5.4	-4.3	1.45	-6.95	-8.85	-6.35	-14.1	-16.6	-12.55	-13	-4.3	-2.6	-10.35	-5.6	-5.15	-6.95	0.6	-2.6	-6.05	-3.25	-1	-5.05	-5.05	-8.85	-8.2	-11.4	-13.3	-2.6	-11.4	-5.4	-3.9	-4.9	-7.65	-3.25	-10.75	-13.3	-6.05	-2.75	1.45	-1	-10.75	-4.45	0.8	-5.6
48	D	-4.1	0.6	-10.5	-1	-13.55	-1.75	-6.35	-6.35	-0.9	-4.65	-0.9	-1	-13.55	-8.2	-5.15	-5.6	-14.1	-4.65	-15.7	-4.3	-8.85	-17.45	-12.55	-4.45	-5.15	-10	0.1	-5.15	0.1	-3.9	-2.75	-6.95	0.8	-8.1	-8.1	-6.5	-10	-5.05	-13.55	-16.6	-11.4	-2.6	-0.85	1.45	-13.3	-16.6	-8.1	-0.85
49	I	-4.2	5.2	8.4	0.9	5.95	8.4	9.65	3.5	7.2	-14.25	4.55	-1.05	-6.15	-4.25	11.8	5.7	4.7	18.05	11.7	0.5	-4.9	4.7	7.2	-11.1	-6.15	4.7	2.45	-4.9	18.4	18.4	-8.8	-14.25	0.5	-1.4	6.1	-4.9	4.85	-6.15	8.4	2.45	7.2	7	-6.15	2.45	4.7	8.4	9.65	-14.25
50	I	14.8	18.4	11.9	5.2	3.5	-6.15	19.7	-4.9	7	-8.8	8.75	-1.4	11.9	-6.15	3.5	-1.4	-9.8	2.75	5.2	2.4	-6.15	3.55	3.5	-0.25	8.65	0.9	2.1	8.75	-9.8	3.5	-11.1	3.45	9.65	-8.8	5.95	11.8	2.45	2.7	-9.8	-0.25	-6.15	0.9	0.9	7.95	7	3.5	2.1	11.7
51	I	11.1	11.9	3.85	6.1	-9.8	3.55	18.05	9.65	0.9	9.65	3.5	8.65	-9.8	-9.8	2.7	16.85	2.75	-6.15	-4.25	2.1	4.7	5.2	0.9	-4.9	0.5	-14.25	4.55	3.55	4.1	-1.05	4.1	-6.15	16.85	7	-9.8	4.7	5.95	4.85	7.95	8.75	7.95	3.55	8.75	2.1	9.65	5.7	7	2.45
52	I	-1.7	2.1	7.95	3.85	8.4	4.85	3.5	7.95	8.4	-9.8	4.1	7.95	5.95	3.85	2.1	3.55	16.85	11.7	8.4	-4.25	-4.25	-1.4	11.9	0.5	4.7	19.7	18.05	-1.05	5.95	-9.8	-4.9	8.5	-4.9	-9.8	-0.25	3.5	8.4	-1.4	-8.8	11.8	2.4	4.85	-4.9	4.55	8.65	6.1	7.2	2.75
53	I	-12.4	-11.1	19.7	11.9	7.95	3.5	-14.25	-14.25	2.4	16.85	0.5	8.75	2.75	-14.25	2.9	5.95	-4.9	2.1	8.5	5.2	11.7	18.4	8.75	9.65	7.2	2.45	18.4	5.7	11.7	7.2	8.75	-8.8	7.2	16.85	7	-14.25	9.65	-5.55	7	-9.8	16.85	7.95	3.5	8.65	11.9	9.65	-8.8	-1.05
54	I	-4.2	-14.25	2.7	-5.55	11.9	2.75	2.7	3.55	5.2	6.1	2.75	5.7	-1.05	3.5	5.2	7.2	2.9	9.65	-1.05	-1.05	2.45	8.5	2.9	-6.15	6.1	3.45	3.45	5.95	8.5	3.85	2.7	-11.1	19.7	18.05	-1.4	7	18.4	8.4	2.7	8.4	8.5	2.9	19.7	-4.9	8.75	19.7	5.95	-6.15
55	I	10	16.85	-9.8	-11.1	2.7	11.8	4.1	3.45	8.5	19.7	-1.05	-5.55	-0.25	0.9	0.5	3.5	5.2	2.7	-5.55	6.1	18.05	-11.1	7	7.95	9.65	-8.8	-11.1	2.4	2.9	11.8	4.7	5.2	3.55	4.1	18.4	16.85	19.7	16.85	2.9	7.95	8.65	0.5	3.45	3.45	0.5	3.45	4.85	11.9
56	I	1.1	11.7	-11.1	-6.15	18.4	5.7	2.45	7	3.85	4.1	8.5	6.1	-5.55	11.9	18.4	4.1	7.95	-4.9	-1.4	8.5	0.5	3.5	5.7	16.85	-1.05	8.75	-6.15	-5.55	0.5	19.7	-6.15	9.65	7	-5.55	11.9	4.1	0.9	8.75	3.45	-1.05	18.05	2.45	8.5	18.05	2.75	2.9	-4.25	7.95
57	I	3.9	7.95	4.1	2.4	11.8	2.45	-11.1	8.5	3.55	11.8	16.85	4.85	6.1	8.75	7	4.85	19.7	19.7	0.9	4.85	-1.4	7.95	19.7	5.2	-4.25	7	-4.25	4.85	19.7	5.95	-1.05	11.9	8.75	-0.25	18.05	9.65	7	3.5	-14.25	-14.25	3.45	-1.4	-0.25	-8.8	5.95	7	8.75	4.85
58	I	-4.15	4.7	5.2	-0.25	-5.55	8.5	3.45	8.65	-4.9	2.4	11.8	9.65	0.9	4.85	-8.8	0.9	2.7	0.9	11.8	8.4	5.2	18.05	7.95	7.2	11.7	11.8	7	-9.8	2.1	5.2	-0.25	-4.25	-1.05	-4.25	4.1	8.4	4.1	3.55	2.75	7	4.85	-4.9	3.85	-5.55	8.5	4.7	-14.25	2.9
59	I	5.3	8.4	2.4	3.5	-4.25	7	11.7	8.4	2.9	0.5	19.7	-8.8	2.1	18.4	4.85	-11.1	2.1	5.95	3.5	4.7	7.95	4.55	-6.15	8.75	11.8	5.2	11.7	0.9	7.95	-4.9	2.1	2.75	2.9	3.45	2.1	7.95	-14.25	11.7	11.9	2.75	2.7	11.7	4.55	0.9	-9.8	-0.25	-1.05	8.65
60	I	-4.5	9.65	5.95	2.45	16.85	2.7	-9.8	8.75	-6.15	-6.15	2.9	2.9	8.75	0.5	19.7	8.4	-14.25	4.7	-0.25	3.85	7	2.7	2.1	11.9	19.7	3.85	8.5	-1.4	-1.4	-1.4	8.5	18.4	-14.25	8.65	5.2	18.4	2.4	4.7	5.2	-4.25	0.9	3.45	8.65	8.4	3.45	8.65	0.9	2.1
61	I	-1.25	-0.25	-1.4	9.65	2.45	-4.9	2.75	18.4	-5.55	18.4	-6.15	-6.15	7.95	16.85	9.65	-4.9	0.9	-1.05	3.45	2.75	-14.25	4.85	2.75	2.1	-9.8	4.85	5.7	-14.25	4.7	16.85	4.85	18.05	4.85	8.75	3.85	11.9	8.75	0.5	5.7	3.85	-8.8	-11.1	18.4	-1.4	3.55	16.85	3.55	4.55
62	I	11.8	2.75	-0.25	-4.25	3.85	2.1	11.8	2.9	8.75	2.75	5.7	19.7	-4.9	-11.1	3.45	-5.55	8.4	4.85	8.65	-6.15	4.85	-6.15	3.85	11.7	-4.9	3.55	3.55	18.05	2.4	5.7	9.65	4.55	-11.1	4.7	4.85	8.75	8.5	8.65	2.4	-1.4	-4.9	-6.15	7.2	5.7	11.8	-4.9	8.65	7.2
63	I	2.2	7.2	4.85	8.65	2.1	-1.4	4.7	-8.8	18.4	7.95	5.2	-0.25	4.55	5.7	4.1	-6.15	2.45	3.5	19.7	-4.9	11.9	6.1	11.7	2.4	3.5	16.85	5.2	4.1	-14.25	3.55	-4.25	0.9	8.4	4.55	-5.55	5.2	-8.8	-4.9	4.1	-6.15	4.55	8.65	11.8	4.1	5.2	7.95	3.45	0.5
64	I	8.9	2.9	2.1	-1.4	2.4	5.95	4.55	3.85	16.85	0.9	2.7	3.5	-8.8	-5.55	-1.05	6.1	11.7	-4.25	2.45	4.1	8.65	-14.25	11.8	3.5	11.9	-0.25	5.95	2.45	16.85	-0.25	0.5	2.9	6.1	3.5	7.2	3.45	16.85	-6.15	-5.55	4.85	3.5	2.1	11.7	4.85	-11.1	-14.25	3.5	-4.25
65	I	12.65	8.75	3.55	11.8	11.7	16.85	2.9	2.1	-0.25	2.9	0.9	2.45	18.4	8.65	2.75	2.4	-8.8	-6.15	3.55	-8.8	16.85	-5.55	-1.05	-1.05	16.85	2.75	2.4	7	2.45	8.5	7	-0.25	5.2	-14.25	-14.25	-1.05	2.9	4.55	8.75	2.4	18.4	18.4	2.9	6.1	7.95	-8.8	5.7	5.2
66	I	13.9	18.05	18.4	5.95	-11.1	7.2	-5.55	0.5	4.85	11.9	11.9	-4.9	8.5	4.7	7.2	19.7	9.65	-9.8	7.2	-14.25	6.1	9.65	3.45	11.8	8.4	-5.55	2.7	11.7	4.85	-6.15	3.45	11.8	-6.15	9.65	3.45	2.4	-1.4	11.9	4.85	18.4	3.85	-0.25	2.45	-6.15	0.9	4.85	4.55	8.5
67	I	7.55	3.55	-6.15	8.4	2.75	-6.15	5.95	11.7	2.7	-6.15	-5.55	2.7	8.4	2.45	0.9	4.7	-6.15	3.55	4.1	2.45	-8.8	-0.25	-8.8	2.7	-6.15	5.95	11.9	0.5	-6.15	2.7	19.7	8.4	-1.4	19.7	-4.9	3.55	2.1	7.95	0.9	-5.55	-9.8	8.5	-1.4	7.2	19.7	5.95	-6.15	3.85
68	I	-3.5	4.55	7	2.7	4.7	18.4	8.65	-4.25	-11.1	3.85	3.55	18.05	7	11.7	2.4	-8.8	11.9	-0.25	7.95	7.2	4.55	-4.9	4.7	8.4	-0.25	18.4	0.5	2.75	7.2	7	0.9	8.75	18.4	-6.15	11.7	3.85	6.1	9.65	2.1	-4.9	9.65	-9.8	4.7	4.7	-5.55	2.4	2.9	7
69	I	2.45	-5.55	-4.9	3.55	8.75	2.4	16.85	-1.05	9.65	-5.55	-11.1	-11.1	2.4	7.2	-6.15	3.85	4.1	-14.25	18.05	8.75	-6.15	-9.8	8.5	2.45	5.2	-6.15	-14.25	7.2	-6.15	-4.25	3.55	5.95	-9.8	2.7	0.5	2.45	4.55	2.9	11.7	8.5	8.4	11.9	11.9	-1.05	-1.4	-6.15	11.8	9.65
70	I	3.05	-4.25	2.9	-1.05	-1.05	19.7	3.55	2.7	2.1	18.05	-0.25	5.95	16.85	5.2	7.95	11.8	4.85	6.1	5.95	5.7	18.4	5.7	-4.25	4.55	4.1	-4.25	-4.9	9.65	9.65	11.9	2.9	0.5	8.5	7.95	3.55	0.9	-6.15	-11.1	16.85	4.1	5.2	5.95	-9.8	19.7	-6.15	7.2	0.5	11.8
71	I	2.1	11.8	11.7	-14.25	0.5	11.7	0.9	5.7	6.1	2.7	-14.25	2.75	-14.25	4.55	16.85	-4.25	11.8	0.5	2.4	7.95	2.9	-4.25	4.55	-1.4	8.5	-1.4	-0.25	6.1	3.55	18.05	8.65	-6.15	11.9	-4.9	7.95	0.5	-6.15	4.1	-1.4	6.1	-1.4	4.1	-6.15	2.75	6.1	8.5	4.7	2.7
72	I	21.95	19.7	9.65	7.95	5.2	4.1	-1.4	-6.15	2.75	8.4	3.85	3.85	-6.15	-8.8	11.9	18.05	0.5	2.9	4.7	8.65	3.85	-8.8	0.5	3.55	2.7	3.5	7.95	18.4	7	-6.15	-1.4	6.1	7.95	-11.1	3.5	18.05	11.7	18.05	4.7	2.9	3.55	19.7	8.4	-4.25	18.05	3.85	2.45	8.75
73	I	2.3	3.85	-5.55	3.45	-6.15	9.65	-8.8	4.7	-14.25	5.95	2.45	4.7	2.9	19.7	6.1	2.75	5.7	18.4	2.1	19.7	5.7	0.9	-9.8	-6.15	-11.1	18.05	19.7	2.9	-11.1	4.85	4.55	3.85	18.05	3.85	4.7	-6.15	-11.1	18.4	7.2	11.9	0.5	-1.05	5.95	2.9	-6.15	18.4	4.1	5.7
74	I	6.05	-1.4	11.8	4.1	-0.25	-4.25	-6.15	-11.1	-1.05	-4.9	7.95	7	3.5	2.1	4.7	2.7	-1.4	-1.4	2.9	-1.4	-1.05	-1.05	8.4	-5.55	7.95	8.65	-8.8	3.5	4.55	8.4	8.4	5.7	-0.25	6.1	2.7	7.2	3.85	2.1	8.65	18.05	7	-6.15	18.05	-11.1	2.4	-5.55	7.95	-11.1
75	I	-2.75	-9.8	18.05	5.7	-4.9	5.2	4.85	0.9	11.9	3.5	18.4	11.9	11.8	4.1	-9.8	5.2	-4.25	-11.1	11.9	16.85	9.65	16.85	-11.1	8.65	7	0.5	6.1	8.65	3.85	-8.8	3.5	16.85	-5.55	8.4	8.5	5.7	2.7	5.2	0.5	-8.8	2.75	2.7	5.7	-0.25	-8.8	-9.8	-0.25	2.4
76	I	9.6	2.45	-6.15	4.7	7.2	6.1	2.1	2.45	4.7	5.2	11.7	2.4	11.7	6.1	-11.1	2.9	7	11.8	2.75	2.7	2.4	2.45	9.65	8.5	3.55	2.1	-1.05	19.7	-8.8	2.9	5.95	-5.55	3.45	-6.15	19.7	-5.55	11.8	6.1	5.95	5.95	2.1	11.8	9.65	3.55	-14.25	2.1	5.2	-8.8
77	I	11.65	5.95	7.2	7.2	4.85	-14.25	7	19.7	4.55	-4.25	9.65	0.9	18.05	18.05	2.45	3.45	18.4	11.9	4.55	0.9	2.75	7.2	-4.9	5.7	18.4	4.1	8.75	3.85	11.8	0.5	-14.25	2.7	2.4	11.9	11.8	-9.8	-0.25	2.45	18.05	2.7	-14.25	7.2	4.85	16.85	4.1	4.1	-4.9	-1.4
78	I	1.2	4.85	0.5	16.85	8.5	0.9	7.2	2.4	-8.8	4.85	2.4	0.5	-11.1	8.5	-4.9	11.7	8.65	4.55	6.1	-0.25	4.1	8.65	4.85	3.45	5.7	-1.05	16.85	-6.15	11.9	7.95	-6.15	2.4	11.8	8.5	-6.15	-11.1	-4.9	2.4	3.85	3.5	-1.05	9.65	4.1	-6.15	11.7	2.75	-6.15	5.95
79	I	9.75	7	3.5	18.4	6.1	0.5	7.95	6.1	-1.4	7	18.05	8.5	3.85	9.65	5.7	-1.05	3.55	4.1	2.7	2.9	3.45	8.75	-0.25	4.1	3.85	7.2	-5.55	8.4	5.2	-5.55	5.2	-9.8	0.9	2.75	-8.8	11.7	5.2	5.7	-11.1	3.45	8.75	3.85	-5.55	8.5	2.7	-11.1	-11.1	3.45
80	I	10.65	4.1	-4.25	8.5	3.45	-0.25	6.1	5.2	-4.25	-0.25	5.95	-9.8	2.45	7.95	8.4	2.45	-0.25	2.45	-9.8	11.7	-0.25	0.5	-5.55	6.1	0.9	-11.1	11.8	3.45	5.7	3.45	18.4	-1.4	4.55	18.4	-6.15	-0.25	11.9	2.75	2.45	9.65	2.9	3.5	-1.05	0.5	4.85	-4.25	2.4	4.7
81	I	-0.5	3.45	8.65	18.05	-8.8	18.05	-0.25	-0.25	5.7	5.7	4.85	2.1	5.2	2.4	8.65	11.9	8.5	-5.55	-8.8	-6.15	-11.1	3.45	-6.15	2.9	3.45	4.55	2.9	16.85	-4.9	4.1	11.7	3.5	2.7	2.9	2.9	2.9	-9.8	-9.8	9.65	0.9	-4.25	2.75	7.95	-14.25	2.45	11.7	2.75	6.1
82	I	2	0.5	16.85	-6.15	-6.15	-5.55	8.5	7.2	8.65	-1.05	-4.25	-6.15	2.7	-0.25	11.7	-14.25	-6.15	8.4	5.7	4.55	11.8	11.7	16.85	2.75	8.75	11.7	4.85	-0.25	6.1	2.75	18.05	3.55	2.75	0.9	0.9	6.1	5.7	-0.25	4.55	-6.15	-0.25	18.05	0.5	2.4	7.2	0.9	19.7	-5.55
83	I	4.35	-1.05	-8.8	-9.8	2.9	8.65	-4.9	18.05	4.1	4.55	2.1	4.1	4.1	-4.9	-4.25	-0.25	3.5	2.4	-6.15	-11.1	5.95	2.4	4.1	18.05	2.4	9.65	3.85	-8.8	2.7	2.1	3.85	4.1	3.5	4.85	2.45	2.1	3.45	7.2	-6.15	11.7	11.7	2.4	2.1	11.8	-0.25	4.55	2.7	-4.9
84	I	-7.7	2.4	-1.05	2.1	19.7	3.85	3.85	11.8	7.95	11.7	8.4	7.2	8.65	2.7	18.05	0.5	-5.55	7.95	-14.25	-5.55	-5.55	4.1	-1.4	-14.25	-14.25	-6.15	4.7	-4.25	-5.55	0.9	-5.55	8.65	8.65	11.7	4.55	8.5	2.75	3.45	11.8	19.7	11.8	4.55	2.75	11.9	4.55	-6.15	6.1	-0.25
85	I	5.2	5.7	0.9	11.7	4.1	11.9	5.7	5.95	18.05	2.1	-6.15	11.8	-4.25	-1.4	-5.55	8.5	8.75	3.85	0.5	-9.8	7.2	5.95	2.4	-9.8	-8.8	-9.8	7.2	-11.1	18.05	2.45	11.8	19.7	5.7	2.1	2.75	4.85	7.2	8.5	-1.05	4.7	11.9	5.7	-8.8	3.5	16.85	2.45	8.5	16.85
86	I	6.05	2.7	8.5	4.85	7	-1.05	5.2	4.85	3.5	4.7	8.65	8.4	19.7	2.75	-1.4	7	6.1	5.7	7	3.5	8.5	19.7	8.65	3.85	-1.4	6.1	3.5	7.95	-4.25	9.65	11.9	4.7	-6.15	0.5	8.75	4.55	4.7	11.8	6.1	5.2	-6.15	5.2	16.85	2.7	2.1	3.55	3.85	4.1
87	I	-6.2	-8.8	8.75	2.9	0.9	2.9	-1.05	-9.8	11.8	7.2	3.45	4.55	4.7	-6.15	8.5	8.75	-11.1	-8.8	3.85	11.9	3.55	11.8	3.55	19.7	4.55	-4.9	9.65	8.5	3.45	2.4	2.75	7.95	2.1	5.7	8.4	8.65	8.65	7	19.7	5.7	-5.55	-5.55	-14.25	5.95	2.9	8.75	16.85	-6.15
88	I	12.1	8.5	3.45	-4.9	8.65	3.45	2.4	-1.4	11.7	-1.4	-1.4	3.55	7.2	-1.05	3.55	8.65	18.05	8.75	8.75	5.95	19.7	-6.15	2.7	-4.25	4.85	8.5	2.75	2.1	0.9	4.55	16.85	-1.05	5.95	2.45	-1.05	-8.8	-4.25	3.85	-4.25	2.1	6.1	8.4	3.55	8.75	-4.9	0.5	11.7	8.4
89	I	1.3	-6.15	4.7	2.75	-1.4	-11.1	8.4	-6.15	-6.15	8.5	7	-14.25	3.45	2.9	-0.25	-9.8	5.95	7.2	-4.9	18.05	2.1	2.75	5.95	4.85	-5.55	7.95	8.4	11.9	8.65	8.75	7.95	4.85	-8.8	3.55	-4.25	-6.15	7.95	-8.8	-4.9	16.85	19.7	4.7	-11.1	11.7	3.85	2.7	-9.8	18.4
90	I	17.95	8.65	4.55	19.7	3.55	7.95	-4.25	-5.55	0.5	3.45	7.2	3.45	-1.4	8.4	-14.25	4.55	4.55	7	4.85	7	2.7	11.9	18.05	5.95	5.95	11.9	-1.4	11.8	8.4	11.7	-9.8	2.45	2.45	-1.05	5.7	5.95	-5.55	19.7	-0.25	4.55	2.45	-8.8	5.2	5.2	-1.05	18.05	18.05	0.9
91	I	0.5	-4.9	6.1	8.75	9.65	-8.8	0.5	16.85	5.95	8.65	4.7	18.4	9.65	3.45	8.75	7.95	3.45	8.5	-6.15	3.45	3.5	2.9	18.4	18.4	2.45	8.4	4.1	4.7	-1.05	-11.1	6.1	7.2	3.85	2.4	8.65	2.7	18.05	5.95	3.55	-11.1	5.95	6.1	7	-9.8	18.4	11.9	8.4	-9.8
92	I	3.6	-6.15	2.45	7	18.05	-9.8	-6.15	11.9	2.45	3.55	6.1	11.7	5.7	11.8	-6.15	-6.15	-1.05	8.65	16.85	3.55	0.9	3.85	-14.25	0.9	2.75	2.4	0.9	5.2	2.75	6.1	2.4	11.7	4.7	7.2	2.4	2.75	3.5	0.9	8.5	8.65	5.7	8.75	2.4	3.85	8.4	11.8	11.9	19.7
93	I	-7.8	6.1	-14.25	0.5	-14.25	4.7	18.4	4.1	-9.8	-11.1	-9.8	16.85	3.55	3.55	3.85	18.4	3.85	16.85	-11.1	18.4	8.75	2.1	5.2	-8.8	2.1	2.9	8.65	2.7	8.75	4.7	5.7	-4.9	11.7	11.8	9.65	-1.4	3.55	-1.05	3.5	3.55	4.1	-4.25	2.7	9.65	3.5	5.2	-1.4	18.05
94	I	-1.6	3.5	5.7	-8.8	4.55	8.75	11.9	4.55	19.7	8.75	-4.9	-4.25	0.5	5.95	4.55	9.65	2.4	5.2	18.4	11.8	8.4	8.4	6.1	7	2.9	5.7	-9.8	4.55	-0.25	-14.25	2.45	7	-4.25	5.2	16.85	19.7	0.5	-4.25	18.4	7.2	-11.1	16.85	-4.25	18.4	5.7	-1.05	18.4	3.5
95	I	-3.3	0.9	2.75	4.55	5.7	4.55	8.75	2.75	3.45	2.45	-8.8	5.2	4.85	7	5.95	2.1	7.2	3.45	9.65	9.65	-9.8	7	2.45	4.7	18.05	2.7	-6.15	-6.15	3.5	8.65	7.2	2.1	4.1	5.95	-11.1	-4.25	-1.05	-14.25	-6.15	0.5	4.7	-14.25	6.1	7	-4.25	-1.4	-5.55	3.55
[truncated: 54 more columns]

## Sheet: Read me
Treatment:	D = Decrease treatment
	I = Increase treatment
Male provisioning change:	Change in male provisioning rate (h) between experimental and control treatments
Female provisioning change:	Change in female provisioning rate (h) between experimental and control treatments
Randomstat1-100:	Randomized change in female provisioning rate (h) between experimental and control treatments
